# Supplementary material for: Benzoxazine–Purine Hybrids as Antiproliferative Agents: Rational Design and Divergent Mechanisms of Action
Source: Pharmaceutics. 2025 Sep 26;17(10):1260. doi: 10.3390/pharmaceutics17101260 (PMC12567375; doi:10.3390/pharmaceutics17101260)
Supplement: Supplementary file 1 [file pharmaceutics-17-01260-s001.zip]

Archive with 1 entries (1 files):
- pharmaceutics-3883064-supplementary.pdf
